# Supplementary material for: In Comparison to Pathological Q Waves, Selvester Score Is a Superior Diagnostic Indicator of Increased Long-Term Mortality Risk in ST Elevation Myocardial Infarction Patients Treated with Primary Coronary Intervention
Source: Diagnostics (Basel). 2021 Apr 28;11(5):799. doi: 10.3390/diagnostics11050799 (PMC8146038; doi:10.3390/diagnostics11050799)
Supplement: Supplementary file 1 [file diagnostics-11-00799-s001.zip]

Archive with 1 entries (1 files):
- diagnostics-1172386-supplementary.pdf
